# Supplementary material for: 3D Porous Polycaprolactone with Chitosan-Graft-PCL Modified Surface for In Situ Tissue Engineering
Source: Polymers (Basel). 2025 Jan 30;17(3):383. doi: 10.3390/polym17030383 (PMC11820431; doi:10.3390/polym17030383)
Supplement: Supplementary file 1 [file polymers-17-00383-s001.zip]

Archive with 1 entries (1 files):
- polymers-3383209-supplementary.pdf
